# Supplementary material for: Molecular Simulation of Pervaporation on Polyurethane Membranes
Source: Membranes (Basel). 2023 Jan 19;13(2):128. doi: 10.3390/membranes13020128 (PMC9960205; doi:10.3390/membranes13020128)
Supplement: Supplementary file 1 [file membranes-13-00128-s001.zip]

Archive with 1 entries (1 files):
- membranes-2163498-supplementary.pdf
